# Supplementary material for: Inhibitory and Inductive Effects of Opuntia ficus indica Extract and Its Flavonoid Constituents on Cytochrome P450s and UDP-Glucuronosyltransferases
Source: Int J Mol Sci. 2018 Oct 30;19(11):3400. doi: 10.3390/ijms19113400 (PMC6274835; doi:10.3390/ijms19113400)
Supplement: Supplementary file 1 [file ijms-19-03400-s001.zip]

Archive with 3 entries (2 files):
- ijms-361897-supplementary-final check/
- ijms-361897-supplementary-final check/ijms-361897-supplementary-proofreading.docx
- ijms-361897-supplementary-final check/ijms-361897-supplementary-revised.pdf
